# Supplementary material for: Enhancing Polyvinyl Alcohol Nanocomposites with Carboxy-Functionalized Graphene: An In-Depth Analysis of Mechanical, Barrier, Electrical, Antibacterial, and Chemical Properties
Source: Polymers (Basel). 2024 Apr 11;16(8):1070. doi: 10.3390/polym16081070 (PMC11054367; doi:10.3390/polym16081070)
Supplement: Supplementary file 1 [file polymers-16-01070-s001.zip]

Archive with 1 entries (1 files):
- polymers-2858030-supplementary.pdf
